# Supplementary material for: NEDD9 overexpression: Prognostic and guidance value in acute myeloid leukaemia
Source: J Cell Mol Med. 2021 Aug 25;25(19):9331–9. doi: 10.1111/jcmm.16870 (PMC8500976; doi:10.1111/jcmm.16870)
Supplement: Supplementary file 2 — Table S1 [file JCMM-25-9331-s003.xlsx]

## Sheet: UpreguDifferent exprlated mRNAs
Supplementary Table S1. Different expressed genes/miRNAs between patients with and without NEDD9 overexpression
	logFC	logCPM	PValue	FDR	gene
Upregulated mRNAs	-1.50939	4.82083	1.46888e-50	2.92895e-46	NEDD9|4739
	-3.28985	1.17986	2.24319e-25	2.23647e-21	FEZ1|9638
	-4.64625	1.95826	5.34943e-21	3.55559e-17	WNK3|65267
	-1.93376	3.09853	1.07496e-20	5.35868e-17	MYO1E|4643
	-3.16926	4.79157	4.17149e-20	1.66359e-16	PDK4|5166
	-2.68534	0.378065	5.32598e-20	1.77e-16	OR52K2|119774
	-4.76876	4.44795	4.16308e-19	1.18588e-15	TKTL1|8277
	-2.63771	6.60326	2.06698e-18	5.15195e-15	FCGR3A|2214
	-4.58627	3.3383	3.34669e-18	7.41477e-15	IL1R2|7850
	-3.21135	1.10909	4.2788e-18	8.53194e-15	IL10|3586
	-5.28494	1.36191	9.78806e-18	1.62645e-14	PITX1|5307
	-4.13182	2.55284	1.33478e-17	1.88574e-14	MMP7|4316
	-2.73428	1.42525	1.3431e-17	1.88574e-14	KCNJ2|3759
	-2.75745	2.11073	1.5056e-17	1.88574e-14	VNN3|55350
	-1.67661	7.06749	1.51313e-17	1.88574e-14	IGF2R|3482
	-2.257	0.955757	1.63188e-17	1.9141e-14	RAB39|54734
	-2.26284	2.129	3.60043e-17	3.77856e-14	CDKN2B|1030
	-2.33632	7.25256	5.05933e-17	5.04415e-14	CX3CR1|1524
	-2.57162	3.75862	6.49989e-17	6.1718e-14	FCGBP|8857
	-2.16019	5.64893	1.72996e-16	1.56797e-13	CHST15|51363
	-1.71782	7.52562	2.02022e-16	1.75144e-13	ITGAM|3684
	-3.20603	7.1807	2.47739e-16	2.0583e-13	CD163|9332
	-2.50223	-1.26508	2.77636e-16	2.21443e-13	OR52K1|390036
	-1.74478	4.43566	5.18278e-16	3.82758e-13	SH3BP5|9467
	-2.57984	-2.4937	5.99515e-16	4.26941e-13	SLC22A1|6580
	-5.0318	1.82088	2.15098e-15	1.42968e-12	CDH6|1004
	-2.43147	6.33817	2.57742e-15	1.60612e-12	C5AR1|728
	-6.36483	0.613897	2.57753e-15	1.60612e-12	TRY6|154754
	-1.90603	3.92298	2.9099e-15	1.61388e-12	C17orf87|388325
	-5.06973	-0.0397321	3.00805e-15	1.62109e-12	OLAH|55301
	-1.62278	4.29488	3.27131e-15	1.68025e-12	DTX4|23220
	-2.07654	-1.10541	3.28635e-15	1.68025e-12	LDHAL6B|92483
	-2.18061	4.92664	3.84975e-15	1.9191e-12	NLRP12|91662
	-1.59365	2.65534	4.04857e-15	1.96899e-12	LOC729603|729603
	-1.80975	6.46675	4.26942e-15	2.02696e-12	RGS2|5997
	-3.32139	2.45609	5.6803e-15	2.517e-12	DAAM2|23500
	-2.16703	5.11927	9.25509e-15	3.76626e-12	VNN2|8875
	-2.14189	0.950946	1.43992e-14	5.62981e-12	LYNX1|66004
	-2.13406	-2.13753	2.48257e-14	8.18178e-12	TXNDC2|84203
	-1.99118	5.01833	2.50295e-14	8.18178e-12	HMOX1|3162
	-1.98747	7.64154	2.64342e-14	8.50159e-12	FGL2|10875
	-2.49487	3.33356	2.80128e-14	8.72774e-12	MYO7A|4647
	-3.72757	-0.158708	3.16822e-14	9.71914e-12	CDO1|1036
	-1.6975	2.5647	3.72703e-14	1.10805e-11	CD200R1|131450
	-2.04347	-2.07637	3.91274e-14	1.13072e-11	APOA2|336
	-1.71168	1.5125	4.63545e-14	1.24907e-11	SIGLEC16|400709
	-2.7621	2.20626	5.39723e-14	1.37975e-11	LILRA4|23547
	-7.78351	0.483472	5.61744e-14	1.40015e-11	FAM163A|148753
	-1.61244	4.38008	6.43439e-14	1.58397e-11	NLRC4|58484
	-3.1345	-0.331442	8.62129e-14	2.07119e-11	PRSS1|5644
	-1.76099	1.81772	9.73504e-14	2.31091e-11	AIM2|9447
	-2.83292	2.88834	1.40106e-13	3.10412e-11	RTN1|6252
	-1.56456	3.71413	1.57596e-13	3.45326e-11	CAMK1|8536
	-1.92326	3.95691	1.66766e-13	3.49295e-11	CTSL1|1514
	-1.56924	3.56217	1.6785e-13	3.49295e-11	CXCR2|3579
	-1.7217	6.25556	1.68166e-13	3.49295e-11	MS4A7|58475
	-1.95945	3.89849	1.73055e-13	3.52114e-11	CXCL16|58191
	-1.96657	5.53021	2.54114e-13	4.87215e-11	LILRB3|11025
	-1.80571	5.37178	2.96786e-13	5.63612e-11	LILRB1|10859
	-3.55287	-0.837209	3.11874e-13	5.86676e-11	THSD4|79875
	-1.74479	3.82472	3.18257e-13	5.93088e-11	CCR5|1234
	-2.26778	-0.226026	3.3862e-13	6.25192e-11	ANKRD57|65124
	-1.8238	4.92736	4.30255e-13	7.87091e-11	MS4A14|84689
	-2.46142	0.0821785	4.62603e-13	8.32969e-11	C2orf85|285093
	-2.77806	4.20053	4.63689e-13	8.32969e-11	EPB41L3|23136
	-2.57189	2.28812	5.23349e-13	9.15401e-11	PNMA5|114824
	-1.64773	6.40974	6.10984e-13	1.05026e-10	SIRPB1|10326
	-1.92009	4.61737	7.11188e-13	1.20179e-10	CPM|1368
	-2.08844	1.29763	8.8931e-13	1.46552e-10	SIGLEC11|114132
	-2.31505	2.55819	9.44683e-13	1.53146e-10	EMR3|84658
	-5.63531	-0.893116	1.00697e-12	1.60632e-10	POU1F1|5449
	-3.26673	-0.0534949	1.10511e-12	1.72156e-10	TRPV4|59341
	-1.71365	3.93281	1.13633e-12	1.75647e-10	NPL|80896
	-1.5873	3.73528	1.17911e-12	1.78962e-10	ABI3|51225
	-2.8997	3.74677	1.25187e-12	1.87686e-10	MSR1|4481
	-1.73409	3.37333	1.48756e-12	2.18102e-10	CMKLR1|1240
	-2.31762	-0.518571	1.52449e-12	2.21886e-10	ZMYND15|84225
	-7.72928	-0.45205	1.94113e-12	2.78462e-10	NPY2R|4887
	-1.83104	0.150133	2.09026e-12	2.95601e-10	HORMAD1|84072
	-2.05859	1.35133	2.61499e-12	3.59607e-10	LILRB5|10990
	-1.69924	6.16629	2.63917e-12	3.60445e-10	FGD2|221472
	-1.76183	3.77322	3.02265e-12	3.9983e-10	HSPA6|3310
	-2.07571	3.77763	3.0278e-12	3.9983e-10	FPR2|2358
	-2.18916	5.44889	3.23127e-12	4.23892e-10	FPR1|2357
	-1.64357	4.93098	3.6384e-12	4.65062e-10	GIMAP8|155038
	-2.37924	-0.910099	4.01e-12	5.02889e-10	LAMA2|3908
	-1.72215	4.56585	4.0958e-12	5.07269e-10	ADAP2|55803
	-1.96311	2.43865	4.30591e-12	5.3e-10	STEAP4|79689
	-1.99748	4.59599	4.58331e-12	5.50549e-10	SLC8A1|6546
	-1.92244	6.36895	5.52178e-12	6.32783e-10	LILRB2|10288
	-1.70207	5.6612	6.01969e-12	6.66848e-10	CCR1|1230
	-1.90489	4.57621	6.14848e-12	6.77352e-10	CRISPLD2|83716
	-2.28564	1.66808	6.4799e-12	7.06061e-10	SPOCK1|6695
	-1.54147	6.78121	6.90018e-12	7.43727e-10	SCPEP1|59342
	-2.17461	1.45308	7.04745e-12	7.55517e-10	PID1|55022
	-1.77299	-1.02811	7.57963e-12	7.99671e-10	TNFSF15|9966
	-4.93772	1.50461	8.64896e-12	9.02934e-10	MDGA2|161357
	-1.78881	5.89632	1.61187e-11	1.53593e-09	RBM47|54502
	-1.81837	6.06654	1.61853e-11	1.53593e-09	FAM198B|51313
	-1.58184	4.98703	1.84185e-11	1.70304e-09	CREB5|9586
	-1.84385	3.95605	1.84482e-11	1.70304e-09	TLR5|7100
	-1.70622	1.79035	1.87587e-11	1.71582e-09	GPR77|27202
	-2.56216	4.66908	1.89367e-11	1.72419e-09	C1QA|712
	-1.52455	2.73991	2.12662e-11	1.91877e-09	ARHGAP24|83478
	-2.26672	10.2687	2.61638e-11	2.29826e-09	VCAN|1462
	-1.69079	3.94459	2.78969e-11	2.41854e-09	ZNF532|55205
	-2.14287	6.07032	3.1012e-11	2.6314e-09	MAFB|9935
	-2.46309	1.83665	3.1766e-11	2.68396e-09	SMPDL3A|10924
	-1.77473	4.86629	3.24092e-11	2.72675e-09	PADI2|11240
	-2.08534	0.0409941	3.42137e-11	2.84259e-09	FAM157B|100132403
	-1.96779	2.87731	3.70144e-11	3.03731e-09	KCNE1|3753
	-3.07409	0.106007	3.79996e-11	3.10537e-09	NEBL|10529
	-2.0227	3.03536	4.09119e-11	3.32973e-09	RASD1|51655
	-1.85849	0.892385	4.74122e-11	3.7816e-09	PNPLA1|285848
	-2.58165	4.64624	5.00529e-11	3.92935e-09	C1QB|713
	-2.01888	5.50304	5.44008e-11	4.17212e-09	LILRA6|79168
	-2.20269	0.387916	5.7221e-11	4.36861e-09	ITGAD|3681
	-1.61023	4.33283	6.18071e-11	4.63321e-09	SLC37A2|219855
	-1.62229	7.12653	6.84956e-11	5.03986e-09	IRF8|3394
	-3.16691	-1.74164	7.19574e-11	5.21756e-09	WSCD2|9671
	-1.65805	8.87341	8.19857e-11	5.83886e-09	CYBB|1536
	-1.98682	4.96242	9.09883e-11	6.32162e-09	MEFV|4210
	-1.81793	-1.75318	9.62978e-11	6.62131e-09	C2orf58|285154
	-1.63924	6.33493	1.04003e-10	6.98253e-09	AMICA1|120425
	-1.87625	6.38736	1.04432e-10	6.98784e-09	SLC11A1|6556
	-1.71022	3.43798	1.04989e-10	7.00157e-09	SRGAP1|57522
	-1.87405	4.27692	1.26414e-10	8.23757e-09	FCGR2C|9103
	-2.76106	-0.0654092	1.30388e-10	8.41402e-09	ANKRD34B|340120
	-1.56618	1.67166	1.37995e-10	8.84768e-09	NHS|4810
	-1.6005	2.63122	1.41428e-10	9.00981e-09	SPIB|6689
	-2.15337	0.924871	1.50317e-10	9.51532e-09	CLEC4G|339390
	-1.59071	0.977456	1.60432e-10	1.00915e-08	PCSK5|5125
	-2.50839	3.14994	1.61314e-10	1.01151e-08	PACSIN1|29993
	-1.59236	2.19812	1.68503e-10	1.04998e-08	RGL1|23179
	-3.12025	-1.96765	1.74103e-10	1.07428e-08	CASR|846
	-1.78893	-0.0363842	1.75389e-10	1.07608e-08	CNR1|1268
	-3.48729	2.70401	1.89324e-10	1.15801e-08	ALOX15B|247
	-1.8118	-0.51392	2.00775e-10	1.21317e-08	LOC100124692|100124692
	-4.98534	-2.35006	2.27992e-10	1.33711e-08	RBMY1A1|5940
	-1.99269	1.13271	2.49976e-10	1.44479e-08	UNC5A|90249
	-3.25525	-0.589544	3.47462e-10	1.94618e-08	CTSL2|1515
	-1.5854	1.54043	3.77443e-10	2.08386e-08	MYO6|4646
	-1.52756	7.70254	3.79396e-10	2.08407e-08	FGR|2268
	-1.63798	0.486865	3.96865e-10	2.16808e-08	GNA14|9630
	-2.13431	1.36711	4.48067e-10	2.38942e-08	ABLIM3|22885
	-2.49256	4.53884	4.49204e-10	2.38942e-08	SPON1|10418
	-2.18955	1.24928	4.76115e-10	2.49835e-08	KCNJ15|3772
	-3.07536	-0.893582	5.12145e-10	2.65251e-08	ROR1|4919
	-1.9196	-0.944421	5.4032e-10	2.74846e-08	KIR2DL4|3805
	-2.0628	-1.5927	5.59303e-10	2.82342e-08	C1orf61|10485
	-2.04454	5.92273	6.4037e-10	3.18428e-08	TLR8|51311
	-1.98508	1.861	6.52988e-10	3.23091e-08	LIF|3976
	-1.77194	4.28805	6.62895e-10	3.27181e-08	SIGLEC9|27180
	-1.8265	4.03683	7.25279e-10	3.52013e-08	APOBEC3A|200315
	-1.78505	2.17309	7.53192e-10	3.61895e-08	TBC1D12|23232
	-2.00491	0.980647	8.3029e-10	3.93254e-08	ARHGAP29|9411
	-1.65311	4.87039	8.41461e-10	3.976e-08	SGMS2|166929
	-1.69932	2.51028	8.83422e-10	4.14686e-08	PPFIA4|8497
	-1.65799	1.46677	9.09933e-10	4.24336e-08	CXCR1|3577
	-2.77997	-0.222027	9.23524e-10	4.28257e-08	CYB5R2|51700
	-4.39671	-0.817835	9.79192e-10	4.50926e-08	BIRC7|79444
	-2.13107	4.6648	9.83293e-10	4.51771e-08	TMEM176B|28959
	-1.60279	0.406806	1.21877e-09	5.51071e-08	SEPT10|151011
	-1.79522	5.83886	1.31884e-09	5.88315e-08	LRRK2|120892
	-2.6173	1.96159	1.49422e-09	6.57723e-08	DPEP3|64180
	-1.55436	3.32215	1.64109e-09	7.19196e-08	GPBAR1|151306
	-1.83032	4.17129	1.83565e-09	7.83786e-08	HNMT|3176
	-3.30637	-1.70947	1.84913e-09	7.87855e-08	CHST8|64377
	-3.03335	-1.11849	1.95038e-09	8.25702e-08	PGA3|643834
	-1.60339	4.41455	2.29002e-09	9.47364e-08	IL1RN|3557
	-1.8402	2.55932	2.43849e-09	1.00255e-07	PLXNA4|91584
	-1.65928	4.43252	2.52049e-09	1.02778e-07	FBP1|2203
	-1.81163	2.78283	2.58452e-09	1.04758e-07	ABCC3|8714
	-1.9686	0.0497004	2.62364e-09	1.06116e-07	LIPN|643418
	-2.23469	1.2611	2.69577e-09	1.08374e-07	ADAMDEC1|27299
	-3.87548	-1.83097	2.70926e-09	1.08479e-07	CYP2C19|1557
	-4.75703	-2.31765	2.72669e-09	1.0874e-07	NOS1|4842
	-2.2701	4.06003	2.74885e-09	1.09375e-07	C1QC|714
	-3.36513	-0.647364	3.0311e-09	1.19211e-07	PDE10A|10846
	-2.92314	0.143212	3.05484e-09	1.19638e-07	LOC100131551|100131551
	-1.53748	5.32168	3.33912e-09	1.27552e-07	CD86|942
	-2.36679	0.638307	3.36955e-09	1.28259e-07	PRKCDBP|112464
	-2.16592	0.47646	3.5464e-09	1.32923e-07	CEACAM3|1084
	-1.86614	1.1749	3.93208e-09	1.45196e-07	FOLR2|2350
	-2.14972	0.103589	4.67488e-09	1.68566e-07	BMP2|650
	-3.60798	-0.849433	5.1064e-09	1.82476e-07	C7orf16|10842
	-2.40503	3.7235	5.30389e-09	1.88387e-07	CD300E|342510
	-2.16877	-0.806924	5.32578e-09	1.88387e-07	KLK1|3816
	-1.56234	0.397188	5.33709e-09	1.88387e-07	GFRA2|2675
	-1.75335	3.54066	5.33794e-09	1.88387e-07	SDC3|9672
	-1.65403	3.32988	5.44557e-09	1.91507e-07	SIGLEC7|27036
	-1.51287	4.26565	6.29576e-09	2.16444e-07	C19orf59|199675
	-2.28229	-1.84727	6.79752e-09	2.31818e-07	VMO1|284013
	-2.20507	-0.979968	7.08499e-09	2.40263e-07	PHEX|5251
	-1.69641	1.6152	7.46862e-09	2.51987e-07	ZNF703|80139
	-1.72902	8.34809	7.48692e-09	2.52178e-07	LRP1|4035
	-2.2955	-2.14502	7.55114e-09	2.5221e-07	NMNAT2|23057
	-1.58427	7.43972	7.58487e-09	2.52913e-07	KCTD12|115207
	-2.65958	2.68015	8.32714e-09	2.73547e-07	MARCO|8685
	-1.87696	4.74467	8.57206e-09	2.80668e-07	VSIG4|11326
	-1.64025	0.766237	1.00253e-08	3.22426e-07	ZNF366|167465
	-1.63556	0.359936	1.05256e-08	3.37246e-07	ST6GALNAC3|256435
	-2.31822	-2.0371	1.0848e-08	3.45542e-07	PCSK9|255738
	-2.3685	-1.50042	1.0902e-08	3.46708e-07	CACNA1E|777
	-1.67706	5.43842	1.16131e-08	3.66402e-07	CLEC7A|64581
	-2.84626	-2.88893	1.17802e-08	3.69918e-07	TAAR1|134864
	-1.8172	6.32572	1.26132e-08	3.89932e-07	HK3|3101
	-1.65892	4.81738	1.42857e-08	4.29e-07	CD1D|912
	-2.14312	2.9611	1.44936e-08	4.3459e-07	FCGR3B|2215
	-2.57458	-0.30822	1.51105e-08	4.49706e-07	TACC2|10579
	-3.65155	3.75302	1.55535e-08	4.62201e-07	MECOM|2122
	-1.70994	8.8372	1.57926e-08	4.67912e-07	MPEG1|219972
	-2.1231	3.39601	1.64612e-08	4.83108e-07	CYP27A1|1593
	-1.79623	3.36946	1.66757e-08	4.87048e-07	SERINC2|347735
	-1.53039	3.78774	1.67619e-08	4.88644e-07	EGR2|1959
	-2.10681	0.401869	1.81067e-08	5.24779e-07	EPHB1|2047
	-3.93326	-0.39068	1.85421e-08	5.34292e-07	GAB4|128954
	-1.99206	0.983523	1.8696e-08	5.37948e-07	TMTC1|83857
	-3.7199	1.57048	1.87793e-08	5.3879e-07	RORB|6096
	-1.76432	1.29939	2.01521e-08	5.72412e-07	GPR133|283383
	-1.76017	7.46227	2.04554e-08	5.78553e-07	FCN1|2219
	-1.53739	12.6139	2.11159e-08	5.93867e-07	LYZ|4069
	-1.84418	2.84341	2.15887e-08	6.02547e-07	MYCL1|4610
	-1.52093	4.47601	2.44329e-08	6.70849e-07	CD300LB|124599
	-1.62084	4.48426	2.4875e-08	6.8133e-07	TLR7|51284
	-4.67661	-1.98545	2.52737e-08	6.90353e-07	CTAG2|30848
	-2.9339	-0.572131	2.64642e-08	7.18932e-07	C3orf14|57415
	-1.63782	5.47957	2.83981e-08	7.6418e-07	FN1|2335
	-3.50248	-0.569454	3.04791e-08	8.10338e-07	GABRA2|2555
	-2.06705	-1.18343	3.13568e-08	8.22703e-07	CCL22|6367
	-1.7565	5.47133	3.31717e-08	8.60134e-07	MYOF|26509
	-1.91573	3.71604	3.38875e-08	8.75281e-07	TMEM176A|55365
	-2.20524	3.64984	3.4086e-08	8.7927e-07	LILRA3|11026
	-2.16845	-2.11981	3.56613e-08	9.10481e-07	C17orf77|146723
	-1.74306	0.824895	3.74327e-08	9.4482e-07	SIRPD|128646
	-3.95045	-2.25732	3.85647e-08	9.69711e-07	HNF4G|3174
	-1.90108	-1.20877	3.93659e-08	9.88609e-07	PTGES|9536
	-4.43154	-2.11648	4.05481e-08	1.01429e-06	BBOX1|8424
	-2.10321	-0.369294	4.11487e-08	1.02359e-06	CASP5|838
	-2.37646	-1.48618	4.13563e-08	1.02521e-06	CH25H|9023
	-2.1408	-2.57842	4.40309e-08	1.08125e-06	KCNQ3|3786
	-2.51449	0.650794	4.5795e-08	1.11856e-06	ZFPM2|23414
	-1.94985	0.861026	4.68431e-08	1.1377e-06	KCNK12|56660
	-1.74007	4.08128	4.83562e-08	1.16452e-06	IL12RB2|3595
	-3.89916	-2.72423	5.04377e-08	1.20881e-06	BARX2|8538
	-1.92501	4.78755	5.21234e-08	1.24506e-06	AQP9|366
	-2.12961	-2.34022	5.28464e-08	1.25747e-06	PRND|23627
	-1.99157	-1.16129	5.40485e-08	1.27996e-06	C1orf161|126868
	-3.80445	-2.18157	5.4144e-08	1.2807e-06	PGA4|643847
	-2.55494	-1.92321	5.47756e-08	1.29257e-06	TNFSF11|8600
	-1.74036	3.93031	5.76439e-08	1.34908e-06	HSPA7|3311
	-4.39871	-2.5908	5.82754e-08	1.35908e-06	NDST4|64579
	-2.10549	-0.340006	6.21846e-08	1.43514e-06	NTN4|59277
	-1.53993	6.14083	6.2483e-08	1.44036e-06	NCF1|653361
	-1.65511	1.52036	6.65514e-08	1.52009e-06	GPNMB|10457
	-1.91449	4.5703	6.84583e-08	1.55651e-06	LILRA5|353514
	-2.61622	-1.85719	7.04898e-08	1.59905e-06	L1TD1|54596
	-1.5061	4.17416	7.49741e-08	1.68734e-06	SLC15A3|51296
	-1.65159	4.24693	7.51404e-08	1.68918e-06	SECTM1|6398
	-2.06979	-2.1955	7.60413e-08	1.70367e-06	NWD1|284434
	-3.12216	-1.74514	7.69975e-08	1.72315e-06	CYP2C9|1559
	-1.96438	-1.06426	8.13092e-08	1.80747e-06	GPR25|2848
	-1.58547	4.21128	8.61059e-08	1.89509e-06	CDA|978
	-2.55701	-1.97944	8.92082e-08	1.94406e-06	DAB1|1600
	-2.28101	-1.37423	8.95707e-08	1.94982e-06	ABCB11|8647
	-2.03427	-1.80823	9.9597e-08	2.13544e-06	KCNS3|3790
	-2.32481	-0.994935	1.00879e-07	2.15828e-06	CCDC144NL|339184
	-1.88648	-2.03711	1.03936e-07	2.2213e-06	LOC285696|285696
	-2.88852	-1.36567	1.19985e-07	2.51578e-06	BAI3|577
	-1.56715	-1.80358	1.2108e-07	2.5334e-06	MYEOV|26579
	-3.50406	-2.01864	1.24069e-07	2.5824e-06	KRT5|3852
	-2.32363	0.916599	1.38104e-07	2.83312e-06	OSBPL6|114880
	-2.06668	0.798753	1.38357e-07	2.83539e-06	FOLR3|2352
	-1.63813	-0.440388	1.39439e-07	2.84878e-06	RGL3|57139
	-1.81211	2.35393	1.40984e-07	2.86859e-06	HTR7|3363
	-1.92988	-0.0540174	1.41395e-07	2.87401e-06	FAM160A1|729830
	-2.11035	-0.214597	1.4406e-07	2.91985e-06	SLC12A3|6559
	-2.9642	-1.61499	1.49231e-07	3.0118e-06	C21orf29|54084
	-3.66989	-2.58797	1.50268e-07	3.02661e-06	NTS|4922
	-3.27268	-1.19341	1.58576e-07	3.16835e-06	AJAP1|55966
	-1.88557	4.20855	1.75589e-07	3.47001e-06	ARHGEF10L|55160
	-3.06692	-1.73579	1.87493e-07	3.66891e-06	KCNIP1|30820
	-1.524	2.69618	1.89089e-07	3.69096e-06	TCL1A|8115
	-1.9073	1.53006	1.90456e-07	3.71061e-06	LYVE1|10894
	-1.52983	4.38003	1.90572e-07	3.71061e-06	FCAR|2204
	-1.86126	1.07037	1.90883e-07	3.71061e-06	SLC6A12|6539
	-2.05109	-1.13584	1.90927e-07	3.71061e-06	RBMS3|27303
	-1.62591	-2.12312	1.93418e-07	3.74806e-06	ISL2|64843
	-1.75984	-1.94553	1.9874e-07	3.84372e-06	GDPD4|220032
	-3.12024	0.518261	2.00784e-07	3.87198e-06	COL11A1|1301
	-1.50764	4.51541	2.0439e-07	3.93013e-06	NCF1C|654817
	-2.93873	1.42746	2.17041e-07	4.12565e-06	CLEC4C|170482
	-1.53972	-1.1551	2.25171e-07	4.26798e-06	LOC731789|731789
	-1.65796	-0.454028	2.39079e-07	4.49316e-06	LOC388387|388387
	-1.93438	0.359323	2.50635e-07	4.69264e-06	OTOA|146183
	-1.50994	5.98046	2.54344e-07	4.74426e-06	SLC7A7|9056
	-4.70382	-0.800307	2.696e-07	4.98222e-06	XKRY2|353515
	-1.83803	-2.61848	2.97916e-07	5.43498e-06	C4BPB|725
	-2.13804	-1.02514	3.01495e-07	5.47025e-06	PNLDC1|154197
	-1.70816	-1.82238	3.02331e-07	5.48043e-06	GUCY2C|2984
	-2.1065	-2.41522	3.4158e-07	6.11409e-06	NLRP4|147945
	-2.10172	3.89708	3.52867e-07	6.2567e-06	PRLR|5618
	-2.76502	-2.95569	3.52999e-07	6.2567e-06	OR5AU1|390445
	-3.51832	-2.90458	3.63026e-07	6.38947e-06	C1orf87|127795
	-1.89616	0.406443	3.63053e-07	6.38947e-06	SPAG17|200162
	-2.56174	-0.235619	3.98622e-07	6.97851e-06	NRG1|3084
	-1.78883	-2.13724	4.17443e-07	7.24439e-06	HSD11B1|3290
	-3.00614	-1.62124	4.30055e-07	7.43738e-06	CYP2C18|1562
	-1.61903	-1.82241	4.50285e-07	7.70435e-06	HAS1|3036
	-1.63702	0.198303	4.61078e-07	7.85928e-06	ELOVL3|83401
	-1.73047	-2.59705	4.88995e-07	8.2913e-06	LOC93432|93432
	-2.75681	0.822717	4.89884e-07	8.29475e-06	KCNK10|54207
	-1.57049	-0.666483	5.09507e-07	8.55183e-06	CLEC1A|51267
	-1.50548	-1.17562	5.13483e-07	8.61132e-06	NRN1|51299
	-1.7811	-0.327444	5.45268e-07	9.11371e-06	ADRA1D|146
	-2.91116	-1.26875	6.46691e-07	1.04923e-05	DCHS2|54798
	-2.16677	-2.58237	6.87199e-07	1.09886e-05	SLC34A1|6569
	-1.87245	-1.86046	7.08522e-07	1.13114e-05	MYO3B|140469
	-3.35369	-2.64804	7.12443e-07	1.13649e-05	KCND2|3751
	-1.64096	-0.99359	7.39563e-07	1.17039e-05	CHDH|55349
	-1.58955	1.33526	7.82322e-07	1.22734e-05	TNNI2|7136
	-3.09395	-2.0902	7.91281e-07	1.23877e-05	HOXC10|3226
	-1.65364	1.70427	8.01393e-07	1.24842e-05	TMEM63C|57156
	-2.34731	-0.449528	1.03794e-06	1.55731e-05	RND3|390
	-1.60085	0.57695	1.0997e-06	1.64009e-05	CXCL10|3627
	-1.96297	-0.928857	1.16815e-06	1.72285e-05	BMPER|168667
	-2.17057	-2.59907	1.17493e-06	1.73027e-05	TMEM132B|114795
	-2.36462	-0.155575	1.22428e-06	1.78975e-05	POF1B|79983
	-1.78088	0.493237	1.38071e-06	1.97926e-05	MAP7D2|256714
	-1.65539	6.45617	1.488e-06	2.11481e-05	CD14|929
	-4.42469	-1.54067	1.54792e-06	2.18595e-05	SLC5A12|159963
	-1.5036	-2.04758	1.78082e-06	2.47282e-05	RGS13|6003
	-2.8032	-2.83007	1.83773e-06	2.53769e-05	CEACAM16|388551
	-2.86253	-2.1088	1.86793e-06	2.57583e-05	TMEFF2|23671
	-2.18117	-1.97924	2.09124e-06	2.83091e-05	CPNE4|131034
	-2.13112	-1.6281	2.29533e-06	3.07174e-05	LRFN2|57497
	-1.62072	2.35881	2.43971e-06	3.23887e-05	CACNA2D3|55799
	-1.94683	-1.26624	2.47218e-06	3.26891e-05	CPE|1363
	-2.19536	-2.051	2.83745e-06	3.66937e-05	OXGR1|27199
	-2.99131	0.977738	2.89542e-06	3.72001e-05	PRSS3|5646
	-1.52864	1.9955	2.90168e-06	3.72327e-05	PTPRB|5787
	-2.08206	-2.75378	3.00806e-06	3.84863e-05	LOC100128023|100128023
	-1.67723	7.20292	3.02864e-06	3.87122e-05	THBS1|7057
	-4.09494	-2.45052	3.08824e-06	3.92476e-05	OVCH2|341277
	-2.80527	-2.89654	3.2298e-06	4.08125e-05	EN2|2020
	-2.1906	-3.00427	3.29064e-06	4.145e-05	IL22RA1|58985
	-1.84485	-1.44972	3.29555e-06	4.14857e-05	PCSK1N|27344
	-1.85828	-3.00017	3.48071e-06	4.35964e-05	C6orf222|389384
	-1.56765	2.67514	3.66713e-06	4.55877e-05	C7orf58|79974
	-2.09623	1.99206	3.77072e-06	4.67007e-05	SDC2|6383
	-2.63053	-3.13649	3.81143e-06	4.71377e-05	A2BP1|54715
	-1.9503	-2.95732	3.8131e-06	4.71377e-05	PRKAG3|53632
	-3.44199	-2.72163	4.05976e-06	4.95423e-05	IGFL2|147920
	-1.80246	-3.1469	4.17883e-06	5.07466e-05	DCLK3|85443
	-3.06525	-1.85357	4.21851e-06	5.11661e-05	PROX1|5629
	-1.65276	-0.302598	4.24944e-06	5.14474e-05	ORM1|5004
	-2.56864	-2.87107	4.65518e-06	5.57503e-05	PDYN|5173
	-2.09662	-3.07361	4.66371e-06	5.57954e-05	HCN4|10021
	-2.51946	-1.74057	4.83463e-06	5.75194e-05	FAM3B|54097
	-2.41128	0.28532	4.93562e-06	5.85811e-05	HBE1|3046
	-3.27837	-2.81527	5.20713e-06	6.13654e-05	PRDM14|63978
	-2.24786	0.370042	5.40362e-06	6.33068e-05	GLRB|2743
	-2.42956	-2.11826	5.48838e-06	6.4262e-05	NPBWR1|2831
	-1.6221	-1.24342	5.75205e-06	6.68382e-05	TUBBP5|643224
	-3.42096	-1.99967	5.8758e-06	6.81182e-05	CSMD3|114788
	-2.81993	-2.16397	6.50929e-06	7.42535e-05	LOC339535|339535
	-1.71719	-0.852212	6.60615e-06	7.51858e-05	B3GNT3|10331
	-2.71749	-3.16246	7.44901e-06	8.3347e-05	RBMY1J|378951
	-1.67093	-1.06685	7.45275e-06	8.3347e-05	ACCN4|55515
	-1.84911	-2.8205	7.64342e-06	8.50976e-05	B3GNT6|192134
	-3.39213	-2.85449	7.95107e-06	8.80313e-05	DCAF4L2|138009
	-2.14418	-1.18893	8.09054e-06	8.91793e-05	GJB2|2706
	-2.91572	-1.41028	8.1858e-06	9.01297e-05	TBX4|9496
	-2.32975	0.411752	8.37725e-06	9.20344e-05	MAOB|4129
	-1.50819	1.81372	8.8491e-06	9.62636e-05	MAOA|4128
	-3.0137	-1.09487	9.06669e-06	9.82554e-05	WDR72|256764
	-2.14595	-1.3382	9.38452e-06	0.000101205	EMID2|136227
	-3.11167	-2.80843	9.41198e-06	0.000101446	CLCA1|1179
	-1.67323	1.93396	9.55794e-06	0.000102741	PEG10|23089
	-1.73038	0.945808	9.70428e-06	0.000104034	ADAMTS5|11096
	-2.60607	-2.30396	9.87232e-06	0.000105496	SEL1L2|80343
	-1.67358	-2.36435	1.00022e-05	0.000106597	FRMPD1|22844
	-1.56848	-2.43004	1.00307e-05	0.00010673	WDR63|126820
	-2.21512	-2.96208	1.07326e-05	0.000113292	C9orf44|158314
	-2.25778	-2.0404	1.13168e-05	0.000118517	C4orf31|79625
	-3.94694	-2.58831	1.14489e-05	0.000119587	CDH18|1016
	-2.62354	-2.94938	1.14602e-05	0.000119642	ARSF|416
	-2.23464	-0.771425	1.29006e-05	0.000132052	RSPO2|340419
	-1.68351	4.70297	1.30217e-05	0.000133155	SIGLEC1|6614
	-3.22797	-2.93473	1.32706e-05	0.000135008	MAGEC1|9947
	-2.83258	-2.60883	1.3548e-05	0.00013734	OPCML|4978
	-2.45932	-3.14682	1.41103e-05	0.0001421	FIBIN|387758
	-1.75856	-1.98782	1.41587e-05	0.000142516	MAG|4099
	-1.9248	4.37941	1.47064e-05	0.000147286	ADAMTS2|9509
	-2.24387	-2.75577	1.48328e-05	0.000148105	DDX25|29118
	-2.76249	-0.420039	1.48728e-05	0.000148282	ZNF560|147741
	-2.20238	-1.10676	1.64005e-05	0.000161894	FAM71A|149647
	-2.00576	2.31889	1.76168e-05	0.000172196	CLSTN2|64084
	-1.67441	3.52307	1.79059e-05	0.000174253	IL1RL1|9173
	-1.98167	-2.70226	2.04358e-05	0.000195251	PGA5|5222
	-2.04166	-3.18746	2.0508e-05	0.000195571	NCRNA00099|359822
	-2.36026	-1.61505	2.08322e-05	0.000197995	PPP2R2C|5522
	-2.71739	-2.49096	2.09974e-05	0.000198997	CACNG8|59283
	-1.87131	-2.70954	2.11172e-05	0.000199942	CNN1|1264
	-2.49822	-1.50159	2.16727e-05	0.000203943	ST6GALNAC5|81849
	-1.58954	0.545961	2.24029e-05	0.000210173	PPM1J|333926
	-1.72674	-2.66022	2.40435e-05	0.000221761	CD200R1L|344807
	-1.58854	2.15574	2.40892e-05	0.00022207	CTGF|1490
	-2.61488	-3.06048	2.41562e-05	0.000222483	PAK7|57144
	-1.5463	0.335288	2.46568e-05	0.000226401	SYN2|6854
	-1.79581	-2.91553	2.62734e-05	0.000239001	DNER|92737
	-1.74099	-1.14077	2.73558e-05	0.000246821	NLRP11|204801
	-1.69863	1.9229	2.80568e-05	0.000251967	SEMA3C|10512
	-1.78267	0.0108049	3.04569e-05	0.00026896	BVES|11149
	-1.93997	-0.617615	3.31266e-05	0.000289273	GALNTL4|374378
	-1.75637	2.61867	3.31854e-05	0.000289592	LGALS2|3957
	-1.62189	-0.803421	3.42355e-05	0.000297195	SMOC1|64093
	-2.74767	-3.13956	3.62475e-05	0.000312349	OR5P3|120066
	-1.57122	-1.30112	3.71112e-05	0.00031869	CATSPERB|79820
	-1.98489	-0.865163	3.95741e-05	0.000336103	GPC3|2719
	-1.52942	6.09101	4.17422e-05	0.000352537	PLBD1|79887
	-2.2771	-3.06411	4.2665e-05	0.000359569	SLC32A1|140679
	-3.60027	-0.966808	4.38825e-05	0.000368429	CNTNAP5|129684
	-1.92717	-2.50719	4.55284e-05	0.000379213	MB|4151
	-2.32438	-2.52421	4.73054e-05	0.000392212	FREM2|341640
	-3.03569	-2.95784	4.90811e-05	0.000403246	HTR2C|3358
	-1.70362	1.23709	4.93615e-05	0.000405382	DKK2|27123
	-1.80159	-2.09935	4.95971e-05	0.000406982	DUSP26|78986
	-2.22004	-3.12571	5.03267e-05	0.00041229	RP1|6101
	-1.66845	-2.52121	5.06464e-05	0.000414484	MYBPHL|343263
	-2.73371	-2.5317	5.29461e-05	0.000430214	ACTG2|72
	-1.61269	-0.273988	5.48113e-05	0.000443383	LOC441869|441869
	-1.55928	-2.83028	5.63988e-05	0.000454932	MYOG|4656
	-2.15141	-2.55216	5.69144e-05	0.00045761	EMILIN3|90187
	-2.46304	-1.62947	5.75754e-05	0.00046218	VIP|7432
	-2.94659	-1.8698	5.88927e-05	0.000469916	SLC30A8|169026
	-1.86032	0.621549	6.05203e-05	0.00048117	KAL1|3730
	-2.07386	-3.05577	6.17024e-05	0.000489398	C12orf56|115749
	-1.52118	-2.73574	6.71608e-05	0.000523324	HTR3A|3359
	-1.83788	-3.08401	6.78009e-05	0.000527487	GPR39|2863
	-1.5837	-2.57477	6.84191e-05	0.000531054	SLC9A11|284525
	-1.58751	0.643082	7.03623e-05	0.000544441	PLA2G7|7941
	-1.68927	1.87166	7.3869e-05	0.000569365	VGLL3|389136
	-2.18167	-1.82704	7.39665e-05	0.000569897	HS6ST3|266722
	-2.11208	-2.95282	7.54083e-05	0.000578734	DMRT1|1761
	-1.66038	-2.50359	7.85787e-05	0.000598952	KCNJ16|3773
	-1.59919	-2.02193	7.9396e-05	0.000604028	CLEC6A|93978
	-1.72705	3.47036	8.32747e-05	0.000628738	CHRDL1|91851
	-1.62304	-1.45005	8.51179e-05	0.000641198	SYT6|148281
	-1.6364	-2.59732	9.70777e-05	0.000713501	PTHLH|5744
	-2.91309	-2.77107	0.00010538	0.000760505	PTPRZ1|5803
	-1.95442	-2.07532	0.000107852	0.000774978	FLJ37543|285668
	-1.79638	0.411318	0.000110615	0.000792836	ABCA8|10351
	-1.6744	-3.17959	0.000114104	0.00081491	CACNG3|10368
	-2.03516	-2.23715	0.000116198	0.000827788	CD207|50489
	-2.0996	-0.268549	0.000119563	0.000849037	NKAIN1|79570
	-2.53687	-2.12388	0.000120154	0.000852427	FGF12|2257
	-1.91678	0.27646	0.000123164	0.000869957	KCNA5|3741
	-2.83503	-1.41782	0.000128205	0.000900146	LOC84856|84856
	-1.51699	-1.10369	0.000129401	0.000907689	KLHL30|377007
	-1.77891	-3.27252	0.000131429	0.000919218	SMPX|23676
	-1.63417	0.867618	0.000131913	0.000921313	CXCL9|4283
	-3.01603	-2.08809	0.000136161	0.000947001	B3GALT5|10317
	-1.86004	-2.8176	0.000136403	0.000948084	MEP1A|4224
	-2.39512	-0.831998	0.000138992	0.000964336	NBPF4|148545
	-1.90321	-3.10819	0.000139248	0.000965588	MRGPRX2|117194
	-1.75951	-0.575263	0.000142075	0.000980797	GIPC2|54810
	-2.32479	-2.91247	0.000155967	0.00106433	CHRM2|1129
	-1.64112	0.180222	0.000158241	0.00107654	CPS1|1373
	-1.84143	-2.55433	0.000158517	0.00107768	DPPA3|359787
	-2.42353	-2.84731	0.00016203	0.00109984	CALB2|794
	-2.74125	-2.47128	0.000163201	0.0011065	GPR158|57512
	-1.8147	1.19133	0.000170724	0.00114814	NKAIN2|154215
	-2.65328	-1.47885	0.000184968	0.00122819	CTNND2|1501
	-2.55911	-3.13542	0.000191541	0.001263	CGA|1081
	-1.67032	1.05999	0.000194047	0.00127553	IL31RA|133396
	-1.73645	-2.85278	0.000204122	0.00133362	KLK2|3817
	-1.66617	-3.09484	0.00021275	0.00137825	LOC100128076|100128076
	-2.08423	-2.36916	0.00021323	0.00138046	EPS8L3|79574
	-1.69395	-1.6257	0.000220816	0.00142126	C19orf33|64073
	-1.6981	-2.16887	0.000221495	0.00142333	CAPN13|92291
	-1.54463	-1.85235	0.000229476	0.00146847	SLAMF9|89886
	-2.03247	-2.61198	0.000238946	0.00151642	TRPM8|79054
	-1.79329	-1.98828	0.000241519	0.00153129	ACE2|59272
	-1.5643	-0.0752842	0.000252985	0.00159183	SULF1|23213
	-2.11856	-2.95644	0.000260173	0.00162935	IL13RA2|3598
	-2.16798	-2.60798	0.000271081	0.00168918	C21orf130|284835
	-1.57563	-2.88063	0.000272197	0.00169507	NECAB2|54550
	-1.69588	-3.02291	0.000273102	0.00169911	HRCT1|646962
	-1.78235	-2.64214	0.000276824	0.00171905	VCX3A|51481
	-1.81345	0.681045	0.000281004	0.00173851	KRT23|25984
	-2.20253	-1.8518	0.000290948	0.00179003	C6orf138|442213
	-1.53633	-2.43689	0.000304813	0.0018667	MFAP5|8076
	-1.54747	-3.23579	0.000307184	0.00187604	VWA5B1|127731
	-2.22877	-3.01704	0.000341964	0.00204522	DCAF12L2|340578
	-1.98529	-3.18545	0.000354164	0.00210304	CCL7|6354
	-2.43255	-2.69258	0.000379959	0.00223426	PAGE5|90737
	-1.78198	-3.22996	0.000393821	0.00230084	AKAP4|8852
	-1.63902	-2.68265	0.000399882	0.00233011	MYBPC1|4604
	-1.60795	2.0211	0.000411632	0.0023877	PTGFR|5737
	-1.53656	-0.749564	0.000422525	0.0024442	SHROOM2|357
	-1.96282	-3.20051	0.00043122	0.00248728	GPR111|222611
	-2.00422	-3.22135	0.000455552	0.00259534	IL3|3562
	-1.85189	-2.89221	0.000461416	0.00262127	NTM|50863
	-1.64612	-2.60045	0.000466017	0.00264276	ENTHD1|150350
	-1.68745	-3.29593	0.000488912	0.00275548	MAGEA6|4105
	-1.83523	-3.27389	0.000514707	0.00287574	HEATR7B2|133558
	-2.2228	-3.14071	0.000570941	0.0031397	C21orf88|114041
	-1.82873	-1.23947	0.000648493	0.00348947	ZSCAN4|201516
	-1.91586	-3.17916	0.000673365	0.00359585	OR7A5|26659
	-2.64447	-2.95815	0.000673603	0.00359615	SP9|100131390
	-2.19056	-0.169086	0.000678671	0.00361934	RFPL4A|342931
	-2.42859	-2.92775	0.000686266	0.00365194	NPY|4852
	-2.35104	-3.0983	0.000700757	0.00372219	TCF23|150921
	-1.99147	-2.35785	0.000713259	0.00377251	LY6H|4062
	-1.83558	-1.09793	0.000744382	0.00390399	TGM3|7053
	-1.71019	-2.04437	0.000748836	0.00392219	PABPC5|140886
	-2.02369	-2.73747	0.000767454	0.00400162	LHCGR|3973
	-2.22288	-3.05134	0.000775206	0.00403593	KCNV1|27012
	-1.69336	-2.6937	0.000790533	0.00409754	MYOC|4653
	-1.82883	-1.65297	0.000827406	0.00425877	C4BPA|722
	-1.86705	-3.17765	0.000913578	0.00461183	SPANXN3|139067
	-1.67745	-2.45597	0.000970522	0.00484775	TTLL8|164714
	-1.93499	-3.09417	0.00102173	0.00504916	POU4F2|5458
	-1.56757	-2.59551	0.00103488	0.0051078	CACNG6|59285
	-2.67373	-2.38401	0.00108361	0.00531152	STATH|6779
	-1.82489	-3.09113	0.00113546	0.00550879	MAS1L|116511
	-1.56251	-3.28484	0.00116054	0.00561135	AQP5|362
	-2.4423	-3.05359	0.0011906	0.00572889	OR5P2|120065
	-1.57447	-1.36093	0.00122227	0.00585437	SCARA5|286133
	-1.50125	2.83315	0.00123584	0.00590527	PTPRD|5789
	-1.63292	2.90034	0.00124667	0.00594703	CYYR1|116159
	-1.65413	-2.90685	0.00125193	0.00596928	ANO3|63982
	-2.18076	-2.0754	0.00125497	0.00598235	FLJ16779|100192386
	-1.53678	5.54592	0.00126597	0.00602757	LTF|4057
	-2.00552	-0.413783	0.00128066	0.00608442	PENK|5179
	-1.88794	-0.862356	0.00133212	0.00628848	ZNF676|163223
	-2.07497	-3.17516	0.00143165	0.00667298	?|553137
	-1.52753	4.6019	0.0015829	0.00724421	GPR126|57211
	-2.19677	-1.79107	0.00163273	0.0074398	CAPN6|827
	-2.03697	-3.21078	0.00164525	0.00748833	MGAT4C|25834
	-1.52057	-2.8538	0.00168343	0.00763073	ADAM29|11086
	-1.98614	-3.17609	0.00168613	0.00764124	MUM1L1|139221
	-1.85043	-2.71293	0.00169543	0.0076729	GDF2|2658
	-1.58993	-3.29346	0.00175478	0.00789494	CLVS2|134829
	-1.53429	-3.11248	0.00187034	0.0083321	BARX1|56033
	-1.81814	-2.54891	0.0021309	0.00926841	KCNJ3|3760
	-1.50243	-3.02909	0.00220181	0.00951953	IGFBPL1|347252
	-2.36896	-2.07368	0.0022325	0.00962299	NKAIN4|128414
	-1.54464	-2.92754	0.00232879	0.00994135	NRG3|10718
	-1.69322	1.67842	0.00236512	0.0100706	COBL|23242
	-1.51566	-3.18637	0.00238863	0.0101533	PCDHA13|56136
	-1.53049	-3.25276	0.00243086	0.0102955	MYOCD|93649
	-1.69562	-3.27416	0.00255333	0.0107073	OR52E8|390079
	-1.77487	-1.20838	0.00280369	0.0115603	LOC643763|643763
	-1.92257	-2.35465	0.00280821	0.0115718	PTPN5|84867
	-1.67873	-1.55457	0.00291884	0.0119413	MRAP2|112609
	-2.76981	-2.00306	0.00326814	0.0130962	GABRG2|2566
	-1.60849	-3.08314	0.00354343	0.0140274	GRIK2|2898
	-1.52833	-1.83495	0.00386093	0.0150777	OPRK1|4986
	-1.65844	-2.625	0.00394599	0.0153618	PCSK2|5126
	-2.61053	-2.52346	0.00410581	0.0158755	MAGEA1|4100
	-1.75042	-2.93838	0.00508473	0.0187898	LCE5A|254910
	-1.59499	-3.20974	0.0051006	0.018831	CDY2B|203611
	-1.83969	-2.97908	0.00512477	0.0188891	FOXA2|3170
	-1.50666	-0.682198	0.0051251	0.0188891	CES4|51716
	-1.61852	-3.19778	0.00513856	0.0189256	SDR16C5|195814
	-1.68216	-0.523661	0.00550888	0.0200305	IL22RA2|116379
	-1.82716	-0.764642	0.00561175	0.0203156	FAM69C|125704
	-1.53194	-1.94069	0.00571103	0.0206114	C21orf90|114043
	-2.02363	-2.28319	0.0058434	0.0209639	GPR37|2861
	-1.57853	-1.02381	0.00606369	0.0215773	PRG3|10394
	-1.51082	-3.20209	0.0064849	0.0228461	PCA3|50652
	-1.85956	-3.01954	0.00687741	0.0240041	SPANXB2|100133171
	-1.80196	0.415972	0.00709196	0.0245638	KCNK1|3775
	-1.53463	-3.26539	0.00730431	0.0251507	LHX9|56956
	-1.92044	1.87731	0.00763725	0.0260676	FIGN|55137
	-2.13748	-2.39469	0.00771791	0.0262979	NBPF6|653149
	-1.92766	-0.360288	0.00795129	0.0269824	IGSF1|3547
	-1.58849	-3.06196	0.00795395	0.0269869	IL1RAPL1|11141
	-1.59867	-1.22862	0.00825423	0.0278352	CD1B|910
	-1.89774	-2.69253	0.00914805	0.030332	HMSD|284293
	-1.51597	-3.19288	0.00939217	0.0310066	BDKRB1|623
	-1.55915	-3.25707	0.0109267	0.0351078	OR5E1P|26343
	-1.62876	-3.07664	0.0118443	0.0374406	OR4F5|79501
	-1.60906	-2.60773	0.0139702	0.04283	TBX20|57057
	-1.55552	-3.23167	0.0147092	0.0446086	KLHL1|57626
	-1.52775	-3.09645	0.0150614	0.0455038	AQP2|359
Downregulated mRNAs	2.89968	-0.463294	7.80468e-15	3.31118e-12	C4orf49|84709
	2.7745	1.81619	1.53967e-14	5.72669e-12	LAMC3|10319
	3.99127	0.483738	3.77871e-14	1.10805e-11	DLL3|10683
	7.72676	1.06335	5.30272e-14	1.37975e-11	KCNH6|81033
	4.39745	-0.766447	5.61622e-14	1.40015e-11	TDRD12|91646
	6.02911	-0.920899	2.49608e-13	4.83222e-11	IRX6|79190
	1.51724	2.15179	5.31332e-12	6.19577e-10	AMN|81693
	2.2712	3.31469	6.25573e-12	6.8538e-10	CAV1|857
	2.14165	1.91264	9.41648e-12	9.67859e-10	ACCN2|41
	3.85601	-0.0351651	2.17663e-11	1.95504e-09	SLC13A5|284111
	2.0183	6.19695	3.39374e-11	2.83143e-09	MMP2|4313
	1.75591	0.349548	5.18898e-11	4.026e-09	FAM154B|283726
	2.97264	0.752229	7.65926e-11	5.51356e-09	MYO16|23026
	1.65857	1.61549	8.7193e-11	6.14356e-09	TNK1|8711
	6.12008	-0.63315	8.94186e-11	6.25616e-09	COL20A1|57642
	5.77916	-0.70377	1.02142e-10	6.92759e-09	PAX2|5076
	3.33529	0.553649	4.16394e-10	2.25833e-08	NTRK3|4916
	2.74251	4.06656	5.22408e-10	2.69865e-08	UGT3A2|167127
	3.39636	-1.83131	6.25526e-10	3.12503e-08	CRHR2|1395
	3.73222	0.294016	7.27329e-10	3.52013e-08	EPHA3|2042
	4.5788	0.474102	1.02369e-09	4.68175e-08	EMX2|2018
	3.043	0.519499	2.44497e-09	1.00314e-07	SLC26A9|115019
	5.27442	-2.4274	2.5848e-09	1.04758e-07	GSX1|219409
	1.99879	2.7867	2.75358e-09	1.09375e-07	CAV2|858
	1.84136	3.28768	3.01138e-09	1.18787e-07	CACNA2D2|9254
	6.30785	-0.473593	3.08897e-09	1.20066e-07	ATP1B4|23439
	1.64639	0.118742	3.37049e-09	1.28259e-07	RHOXF2B|727940
	4.73076	-1.86102	3.73912e-09	1.39109e-07	SYT4|6860
	5.26939	-0.871531	3.74631e-09	1.39109e-07	FOXF1|2294
	1.81249	5.9753	4.63813e-09	1.67544e-07	IGLL1|3543
	2.78831	-2.18381	4.8937e-09	1.75504e-07	PRPH|5630
	2.78197	1.8411	5.53389e-09	1.94271e-07	NETO1|81832
	5.64448	1.35598	7.46247e-09	2.51987e-07	FOXF2|2295
	1.60792	2.65052	1.21034e-08	3.75923e-07	DOCK3|1795
	2.32226	-0.505084	1.27588e-08	3.93217e-07	SEMA3D|223117
	2.17569	1.02202	1.29759e-08	3.98062e-07	IGDCC4|57722
	6.09297	-0.67821	1.31746e-08	4.023e-07	EPYC|1833
	3.3413	5.42498	1.84238e-08	5.32231e-07	POU4F1|5457
	2.93744	2.37163	1.97297e-08	5.6211e-07	COL2A1|1280
	1.8548	0.645817	2.54758e-08	6.94922e-07	FAM198A|729085
	2.73974	1.25325	3.09014e-08	8.15046e-07	CHRNA6|8973
	3.80299	-1.46339	3.17633e-08	8.29005e-07	PCDH20|64881
	2.50148	-1.13932	3.19868e-08	8.33747e-07	GFRA3|2676
	2.88826	-1.87828	4.60782e-08	1.12323e-06	STOML3|161003
	2.26121	-0.533024	4.61804e-08	1.12434e-06	LYPD6B|130576
	1.55151	6.00359	5.03176e-08	1.20738e-06	NTNG2|84628
	3.23252	0.435378	5.37316e-08	1.27549e-06	FAM84A|151354
	1.75467	2.87681	9.18782e-08	1.9957e-06	PCSK6|5046
	1.548	1.89183	9.54962e-08	2.06305e-06	SAMD11|148398
	2.78641	0.848207	1.3213e-07	2.73306e-06	CNTN1|1272
	2.55024	-0.00284533	1.39641e-07	2.84999e-06	SHOX2|6474
	1.97205	0.195735	1.40039e-07	2.8552e-06	CYP4F11|57834
	2.86593	0.275285	1.44089e-07	2.91985e-06	LEP|3952
	3.67189	-1.69917	1.70196e-07	3.37682e-06	FOXC2|2303
	1.65448	3.78677	1.77989e-07	3.51049e-06	MDFI|4188
	3.2053	1.48246	1.80117e-07	3.54195e-06	PADI3|51702
	2.57891	0.0260848	2.24909e-07	4.26707e-06	TWIST1|7291
	1.5395	-1.14048	2.45077e-07	4.59721e-06	CNIH3|149111
	1.85886	2.38748	2.8805e-07	5.28401e-06	IL5RA|3568
	1.87791	2.59797	2.93033e-07	5.36063e-06	SCARA3|51435
	2.62782	-1.02861	2.96302e-07	5.41049e-06	COL21A1|81578
	1.79649	1.38005	3.2065e-07	5.77576e-06	KHDRBS3|10656
	1.57165	3.06891	3.43153e-07	6.12575e-06	PLCH1|23007
	1.6848	2.41168	3.44307e-07	6.1396e-06	USP44|84101
	1.51493	4.84864	4.15525e-07	7.22369e-06	LTK|4058
	3.4056	-0.304865	4.57066e-07	7.80969e-06	C2CD4B|388125
	2.71741	2.5688	5.6059e-07	9.31513e-06	TACSTD2|4070
	1.59883	7.94103	5.62182e-07	9.3338e-06	CPA3|1359
	1.69012	1.98862	5.97861e-07	9.85235e-06	FAM47E|100129583
	3.71268	-2.45121	6.21707e-07	1.01447e-05	NKX2-5|1482
	1.7989	0.616197	6.49131e-07	1.05233e-05	GREB1|9687
	3.10547	-2.38968	7.13872e-07	1.13786e-05	PSORS1C2|170680
	2.26973	0.45985	7.30299e-07	1.15849e-05	AVPR1A|552
	1.80649	1.18483	7.64236e-07	1.20275e-05	SLCO2A1|6578
	1.95296	0.022815	8.70018e-07	1.3417e-05	GNG4|2786
	2.00996	1.65252	9.19184e-07	1.40449e-05	GPR12|2835
	2.98771	-2.03375	9.63249e-07	1.46396e-05	C2CD4C|126567
	1.7902	-1.75169	1.02337e-06	1.54209e-05	GCGR|2642
	1.74489	0.314942	1.2959e-06	1.86978e-05	HHIP|64399
	1.68098	-0.592752	1.32134e-06	1.90097e-05	KLRG2|346689
	1.94526	-2.32358	1.43458e-06	2.05205e-05	ATP12A|479
	3.00279	-1.93526	1.48708e-06	2.11481e-05	AZGP1|563
	2.44536	0.719301	1.51703e-06	2.1484e-05	FAM19A5|25817
	2.68887	3.35292	1.63069e-06	2.29309e-05	LOC399959|399959
	1.99539	0.981829	1.7026e-06	2.37927e-05	GXYLT2|727936
	4.05537	-2.17455	1.70272e-06	2.37927e-05	SOX11|6664
	2.13152	1.53839	1.81076e-06	2.50915e-05	BMX|660
	3.17454	-1.09783	2.07494e-06	2.81841e-05	EDN3|1908
	4.0268	-2.19697	2.21576e-06	2.97324e-05	GABRA1|2554
	2.39274	0.499811	2.37961e-06	3.1654e-05	SHISA9|729993
	1.51172	-1.82315	2.44711e-06	3.24654e-05	SULT1C2|6819
	1.91248	1.06939	2.63235e-06	3.44191e-05	NR5A2|2494
	2.27567	-2.4002	2.72365e-06	3.55197e-05	FEV|54738
	3.33443	-2.94169	2.80833e-06	3.6386e-05	CFTR|1080
	2.4356	-1.89264	3.11935e-06	3.95925e-05	TMEM212|389177
	1.75331	1.21654	3.12965e-06	3.96728e-05	EBF4|57593
	1.68759	1.73427	3.51439e-06	4.3963e-05	WDR86|349136
	1.91791	-1.57072	3.74361e-06	4.63937e-05	HES2|54626
	3.24739	0.497115	5.21216e-06	6.13883e-05	POSTN|10631
	1.6645	1.40992	5.32645e-06	6.24762e-05	GLIS3|169792
	1.73286	-0.93228	6.67518e-06	7.58422e-05	BCAN|63827
	1.56655	2.75417	6.91853e-06	7.81618e-05	BEND6|221336
	3.908	-2.13556	7.40123e-06	8.2957e-05	DBX2|440097
	2.05292	0.845607	7.86031e-06	8.70747e-05	EMX2OS|196047
	2.30815	-1.92858	8.28287e-06	9.11482e-05	B4GALNT1|2583
	2.80457	-2.78222	1.14448e-05	0.000119587	LOC441601|441601
	2.47971	-3.06768	1.17304e-05	0.000121888	CTXN3|613212
	1.63769	-0.0676147	1.28411e-05	0.000131714	PRR15|222171
	3.26491	0.483951	1.34946e-05	0.000136926	RASL12|51285
	2.08917	-1.19255	1.40048e-05	0.00014111	CXorf22|170063
	1.91513	-0.0420737	1.42649e-05	0.000143296	EFNB3|1949
	3.35683	-2.59269	1.44178e-05	0.000144613	SOX1|6656
	1.62317	1.63654	1.48119e-05	0.000147971	SLC16A2|6567
	2.42414	-2.63052	1.73346e-05	0.00016977	ASPG|374569
	2.91445	-0.194585	1.83548e-05	0.00017784	ATRNL1|26033
	2.04098	-2.08464	1.86995e-05	0.000180565	SLC38A3|10991
	1.69179	-1.9028	1.87722e-05	0.000181005	BMP10|27302
	1.61031	3.62255	1.9861e-05	0.000190765	EPX|8288
	2.70002	-1.83948	2.12473e-05	0.000200962	REN|5972
	1.55624	4.91031	2.25665e-05	0.000211157	IL17RE|132014
	1.56099	0.218494	2.26248e-05	0.000211603	UGT2B28|54490
	1.91808	1.89152	2.37004e-05	0.000218992	IRX5|10265
	1.62001	-2.0683	2.50708e-05	0.000229422	C2orf82|389084
	4.3145	-0.854288	2.539e-05	0.000232024	FOXQ1|94234
	2.20556	-2.74737	2.55171e-05	0.000233079	FAM169B|283777
	2.32778	-2.4731	2.55505e-05	0.000233277	KCNA7|3743
	1.70148	1.0857	2.57315e-05	0.000234607	SLC27A6|28965
	2.3003	0.578581	2.79821e-05	0.000251776	CCL1|6346
	2.91332	-1.15422	3.57597e-05	0.000308679	ASTN1|460
	1.70034	1.45383	3.71109e-05	0.00031869	FLNC|2318
	1.94401	-2.41866	4.2699e-05	0.000359703	PNCK|139728
	2.51373	-2.29325	4.38313e-05	0.000368153	TRIM49L|729384
	2.2859	1.60654	5.2621e-05	0.000428095	FGF13|2258
	1.84226	-1.03625	5.4369e-05	0.000440519	LOC201651|201651
	1.94461	-1.53051	5.65275e-05	0.000455785	SIX4|51804
	1.83784	2.73258	6.1949e-05	0.000490963	NDST3|9348
	1.86189	-1.5196	6.24184e-05	0.000493898	SEMA5B|54437
	1.58849	1.27237	6.24794e-05	0.000494184	CACNG4|27092
	2.18915	2.49726	6.70227e-05	0.000522657	SNCAIP|9627
	2.36257	5.08242	6.80431e-05	0.000528959	MEG3|55384
	1.99543	0.655162	9.1861e-05	0.000681873	OGDHL|55753
	2.10827	0.715658	9.258e-05	0.000686262	MATN4|8785
	1.50526	2.94104	9.34489e-05	0.000690649	CACNA1H|8912
	2.49971	-2.14963	9.70414e-05	0.000713497	C3orf72|401089
	1.56856	-0.210651	9.81899e-05	0.000718762	HES4|57801
	2.40333	-1.8694	0.000102515	0.000743057	AVP|551
	1.75857	4.35349	0.000131906	0.000921313	ST18|9705
	1.61749	-0.956108	0.000139406	0.000966202	RD3|343035
	2.43937	-2.25942	0.000140874	0.000974574	ERBB4|2066
	2.68085	-2.82813	0.000145783	0.00100273	HYAL4|23553
	1.6281	-3.2741	0.000150556	0.00103059	LOC126536|126536
	2.68091	-1.3336	0.000156165	0.00106496	KCNJ6|3763
	1.81698	-1.04026	0.000177591	0.00118672	KCNT2|343450
	1.82018	6.18576	0.000177658	0.00118677	TRH|7200
	2.10165	-2.63876	0.000197133	0.0012933	GABRG1|2565
	1.69886	1.27451	0.0002023	0.00132301	GJA3|2700
	2.29998	-3.14113	0.000221348	0.00142285	GPRC6A|222545
	2.03229	3.65752	0.000229451	0.00146847	ROBO1|6091
	1.67394	1.44362	0.000241988	0.00153377	ST6GAL2|84620
	2.19238	0.493246	0.000242312	0.00153485	GULP1|51454
	1.56	0.143253	0.000264797	0.00165519	DNAJC5B|85479
	1.71708	-3.1311	0.000267222	0.00166773	C15orf43|145645
	1.88671	3.68221	0.000283955	0.0017524	THSD7A|221981
	2.20275	-2.866	0.000308161	0.00188085	RNF17|56163
	1.87612	-3.22996	0.000309071	0.00188583	TFF2|7032
	3.45292	1.78749	0.000384614	0.00225565	PDPN|10630
	2.05243	-1.64267	0.000444491	0.00254638	LOC285548|285548
	2.14603	-3.16155	0.000445429	0.00254786	CFHR1|3078
	1.91666	-3.13311	0.000507866	0.00284782	SALL3|27164
	2.17309	-1.34874	0.000520143	0.00289762	C18orf26|284254
	1.76162	-2.90296	0.000530526	0.00294261	OR6C2|341416
	2.21471	1.80949	0.000534575	0.00296268	IRX1|79192
	1.91304	-3.16743	0.000553635	0.00305718	TGM7|116179
	2.11727	-2.9135	0.000573808	0.0031546	GRIN2B|2904
	1.91164	-2.13332	0.000640868	0.00345937	CXorf59|286464
	1.56798	-3.11824	0.00066485	0.00355833	C5orf46|389336
	2.146	-2.43975	0.000670752	0.00358478	CDH7|1005
	1.63455	-0.808155	0.000686433	0.00365194	CLEC2L|154790
	1.51477	-2.77812	0.000707736	0.00374927	BTC|685
	2.65731	-0.704144	0.000736466	0.0038696	PCDH15|65217
	1.85039	0.0781291	0.000849663	0.00435198	AGXT|189
	1.5433	-3.20447	0.000911746	0.00460717	C2orf70|339778
	1.96997	-3.038	0.00102301	0.00505295	TSG1|643432
	2.02296	0.456669	0.00103777	0.00511951	C11orf41|25758
	1.62789	-2.60118	0.00114195	0.00553487	AADAC|13
	1.55228	0.0539869	0.00127225	0.00605312	KIAA1644|85352
	1.84376	-2.18429	0.00130566	0.00618845	CACNA2D1|781
	2.56035	-0.627012	0.00133879	0.00631507	NKX3-2|579
	1.81088	-2.58879	0.00136374	0.00640891	CPA5|93979
	1.92272	-2.73591	0.00143209	0.0066735	PHF21B|112885
	2.0897	-0.485714	0.00151396	0.00698967	TPO|7173
	1.51039	1.86625	0.00151808	0.00700383	ADCY2|108
	1.60614	-0.15601	0.00153983	0.00707876	GLP1R|2740
	1.79119	-2.79417	0.00187463	0.00834674	ARSI|340075
	1.66619	0.0302437	0.00201402	0.00886131	PURG|29942
	1.97945	-0.811732	0.00212469	0.00924828	DKK1|22943
	2.16734	-2.86895	0.00212945	0.00926496	EFNA2|1943
	2.03886	-0.932846	0.00227149	0.00975944	C2orf54|79919
	2.33591	-3.03849	0.00228148	0.0097918	PIWIL1|9271
	1.80857	0.681734	0.00230798	0.00987688	AGR2|10551
	1.54689	-1.1553	0.00234106	0.0099809	ITGB6|3694
	2.20739	-0.869246	0.00234885	0.0100098	TRDN|10345
	1.6573	-1.99907	0.00240177	0.0102005	CXorf30|645090
	1.82191	-3.14672	0.00249154	0.0104968	C1QTNF8|390664
	1.82993	-3.25486	0.00267232	0.0111268	C12orf36|283422
	1.53072	-2.70621	0.00294589	0.0120322	SPATA16|83893
	2.27493	0.649335	0.00300736	0.0122356	UNCX|340260
	1.69187	-2.48299	0.00314273	0.0126857	DGKI|9162
	1.75681	-3.11044	0.00314303	0.0126857	CHAT|1103
	2.03954	-1.29646	0.00318549	0.0128139	BLID|414899
	1.6465	-3.26166	0.00327196	0.0131089	GDNF|2668
	2.80574	-0.983272	0.00334726	0.0133828	HMX2|3167
	2.04888	-0.104307	0.00340412	0.0135675	GABRB2|2561
	1.90156	2.34684	0.00343448	0.0136639	HOXB8|3218
	1.6367	-2.84938	0.00424178	0.0162938	CCDC60|160777
	1.51391	-3.09312	0.00440265	0.01676	MT3|4504
	1.76884	-3.19201	0.00446637	0.0169669	PPP1R3A|5506
	1.62587	-2.72767	0.00452421	0.0171442	SSTR1|6751
	2.10417	-2.63067	0.00466943	0.0175742	ONECUT1|3175
	2.07559	-2.87543	0.00478379	0.0178832	RNASE12|493901
	1.53115	-3.30423	0.00479713	0.0179271	PCP4|5121
	2.10339	3.49055	0.00503978	0.0186686	RUNX1T1|862
	1.85967	-2.72983	0.00514669	0.018952	TLX1|3195
	1.67228	-0.272113	0.00530572	0.019405	RTL1|388015
	1.61997	-1.53961	0.00631972	0.0223481	ABCC8|6833
	1.56627	-1.62604	0.00783813	0.0266574	LOC158696|158696
	1.5464	-3.03099	0.00854799	0.0286803	C12orf77|196415
	1.90515	-3.11974	0.00890396	0.0296749	SGCZ|137868
	1.51863	-3.05249	0.00992671	0.0324383	FRMPD2|143162
	1.63382	-2.84336	0.011185	0.0356959	SBK2|646643
	1.8495	-1.19634	0.011994	0.0378299	HPSE2|60495
	1.69758	-1.73376	0.0124659	0.0390525	SLC7A3|84889
	1.98363	-1.83097	0.0156332	0.0468831	C10orf82|143379
	1.61664	-3.13253	0.0162329	0.0482389	HOXC11|3227
Upregulated microRNAs	-2.35416	2.74243	1.97521e-13	1.10414e-10	hsa-mir-187
	-2.38835	3.21499	1.10457e-06	2.80662e-05	hsa-mir-196a-2
	-2.11541	3.15666	2.02712e-06	4.53263e-05	hsa-mir-935
	-1.51686	2.62052	7.6694e-06	0.000150371	hsa-mir-885
	-3.59227	5.33898	0.000317801	0.00362553	hsa-mir-1269
	-1.51466	3.98736	0.00060777	0.00597803	hsa-mir-508
Downregulated microRNAs	1.85021	7.87235	2.20524e-09	1.51024e-07	hsa-mir-1977
	2.5725	3.90779	8.85091e-09	3.80589e-07	hsa-mir-135a-1
	1.96389	14.0919	1.0731e-08	4.28472e-07	hsa-mir-1974
	2.29834	13.0054	9.6625e-08	3.17726e-06	hsa-mir-100
	1.6955	7.08795	8.45794e-07	2.36399e-05	hsa-mir-203
	1.56755	3.80056	1.03696e-06	2.76029e-05	hsa-mir-497
	2.13641	6.45608	1.79234e-05	0.0003131	hsa-mir-136
	1.66628	2.61194	1.98358e-05	0.000336006	hsa-mir-133b
	1.76597	9.45427	4.19717e-05	0.000634113	hsa-mir-379
	1.81503	5.81818	0.000336192	0.00375862	hsa-mir-381
	2.03957	3.56168	0.00048318	0.00509619	hsa-mir-377
	1.68465	5.01203	0.000941692	0.00835564	hsa-mir-154
	1.51147	6.78299	0.00103493	0.00890039	hsa-mir-654
	1.72761	5.35134	0.00118011	0.00990981	hsa-mir-376c
	1.55201	5.4224	0.0013923	0.0112796	hsa-mir-369
	1.58523	4.67422	0.00151491	0.0120976	hsa-mir-889
	1.56921	4.86216	0.00175482	0.0135278	hsa-mir-370
	1.56827	2.92912	0.00183739	0.0136947	hsa-mir-496
	1.58378	4.41422	0.00205624	0.015054	hsa-mir-758
	1.58102	3.81564	0.00233449	0.0165188	hsa-mir-411
	1.70757	2.71657	0.00270451	0.0182147	hsa-mir-376b
	1.75592	2.16937	0.00433849	0.0275592	hsa-mir-656
	1.63812	1.92455	0.00450401	0.0282892	hsa-mir-205
	1.63442	3.37548	0.00610387	0.034817	hsa-mir-655
	1.54842	4.17341	0.00628992	0.0355158	hsa-mir-410
