# Supplementary material for: NEDD9 overexpression: Prognostic and guidance value in acute myeloid leukaemia
Source: J Cell Mol Med. 2021 Aug 25;25(19):9331–9. doi: 10.1111/jcmm.16870 (PMC8500976; doi:10.1111/jcmm.16870)
Supplement: Supplementary file 3 — Table S2 [file JCMM-25-9331-s002.txt]

Supplementary Table S2. Venn results of microRNAs targeting NEDD9 by bioinformatics analysis
Names	total	elements
DIANA TargetScan miRDB starBase	23	hsa-miR-381-3p
		hsa-miR-3187-3p
		hsa-miR-650
		hsa-miR-3163
		hsa-miR-18b-5p
		hsa-miR-18a-5p
		hsa-miR-125a-5p
		hsa-miR-4735-3p
		hsa-miR-524-5p
		hsa-miR-29b-3p
		hsa-miR-29a-3p
		hsa-miR-345-3p
		hsa-miR-125b-5p
		hsa-miR-580-3p
		hsa-miR-4766-5p
		hsa-miR-670-5p
		hsa-miR-103a-3p
		hsa-miR-29c-3p
		hsa-miR-4319
		hsa-miR-206
		hsa-miR-107
		hsa-miR-300
		hsa-miR-520d-5p
DIANA TargetScan miRDB	31	hsa-miR-548aj-3p
		hsa-miR-6895-3p
		hsa-miR-103a-2-5p
		hsa-miR-181a-2-3p
		hsa-let-7a-3p
		hsa-miR-4267
		hsa-miR-6503-5p
		hsa-miR-4430
		hsa-miR-3202
		hsa-miR-298
		hsa-miR-6804-3p
		hsa-miR-942-5p
		hsa-miR-548h-3p
		hsa-miR-4757-5p
		hsa-miR-4529-5p
		hsa-miR-6128
		hsa-miR-4527
		hsa-miR-4778-3p
		hsa-miR-548e-5p
		hsa-miR-4711-5p
		hsa-miR-2052
		hsa-miR-659-3p
		hsa-miR-548c-3p
		hsa-miR-4729
		hsa-miR-548z
		hsa-miR-6877-3p
		hsa-miR-6835-3p
		hsa-miR-4666a-3p
		hsa-miR-548ac
		hsa-miR-548x-3p
		hsa-miR-3652
DIANA TargetScan starBase	10	hsa-miR-182-5p
		hsa-miR-96-5p
		hsa-miR-376a-3p
		hsa-miR-379-5p
		hsa-miR-4701-5p
		hsa-miR-526b-5p
		hsa-miR-588
		hsa-miR-376b-3p
		hsa-miR-1271-5p
		hsa-miR-3179
TargetScan miRDB starBase	7	hsa-miR-374a-5p
		hsa-miR-24-3p
		hsa-miR-1-3p
		hsa-miR-3612
		hsa-miR-105-5p
		hsa-miR-6509-3p
		hsa-miR-625-5p
DIANA miRDB	2	hsa-miR-1827
		hsa-miR-6071
DIANA TargetScan	28	hsa-miR-4730
		hsa-miR-548s
		hsa-miR-2278
		hsa-miR-5002-5p
		hsa-miR-6858-5p
		hsa-miR-6768-3p
		hsa-miR-6818-3p
		hsa-miR-5683
		hsa-miR-6816-3p
		hsa-miR-7159-3p
		hsa-miR-4753-3p
		hsa-miR-603
		hsa-miR-4760-3p
		hsa-miR-4689
		hsa-miR-4419b
		hsa-miR-6736-3p
		hsa-miR-532-5p
		hsa-miR-34b-3p
		hsa-miR-3926
		hsa-miR-216b-3p
		hsa-miR-6817-3p
		hsa-miR-4478
		hsa-miR-501-5p
		hsa-miR-4724-5p
		hsa-miR-4435
		hsa-miR-466
		hsa-miR-6873-3p
		hsa-miR-6809-3p
DIANA starBase	11	hsa-miR-133a-3p
		hsa-miR-3918
		hsa-miR-515-5p
		hsa-miR-493-3p
		hsa-miR-323a-3p
		hsa-miR-3126-5p
		hsa-miR-519e-5p
		hsa-miR-1287-5p
		hsa-miR-133b
		hsa-miR-2467-3p
		hsa-miR-1343-3p
TargetScan miRDB	79	hsa-miR-4743-3p
		hsa-miR-6744-3p
		hsa-miR-4755-5p
		hsa-miR-3180-5p
		hsa-miR-3140-5p
		hsa-miR-3682-5p
		hsa-miR-4732-3p
		hsa-miR-4328
		hsa-miR-6834-3p
		hsa-miR-4677-3p
		hsa-miR-4797-3p
		hsa-miR-4426
		hsa-miR-4513
		hsa-miR-7853-5p
		hsa-miR-7157-5p
		hsa-miR-7106-3p
		hsa-let-7b-3p
		hsa-let-7g-3p
		hsa-miR-4699-5p
		hsa-miR-510-3p
		hsa-miR-6788-5p
		hsa-miR-4445-3p
		hsa-miR-4282
		hsa-miR-4721
		hsa-miR-548al
		hsa-miR-4652-3p
		hsa-miR-548d-3p
		hsa-miR-570-3p
		hsa-miR-4762-3p
		hsa-miR-3065-5p
		hsa-miR-4457
		hsa-miR-7113-3p
		hsa-miR-6083
		hsa-miR-4680-3p
		hsa-miR-3686
		hsa-miR-4511
		hsa-miR-580-5p
		hsa-miR-6715b-3p
		hsa-miR-30c-2-3p
		hsa-miR-4310
		hsa-miR-518a-5p
		hsa-miR-30c-1-3p
		hsa-miR-98-3p
		hsa-miR-4750-3p
		hsa-miR-6798-5p
		hsa-let-7a-2-3p
		hsa-miR-6819-3p
		hsa-miR-3121-3p
		hsa-miR-548bb-3p
		hsa-miR-4662b
		hsa-miR-548b-3p
		hsa-miR-548aw
		hsa-miR-4789-5p
		hsa-miR-4719
		hsa-miR-4307
		hsa-miR-6855-3p
		hsa-miR-451a
		hsa-let-7f-1-3p
		hsa-miR-527
		hsa-miR-4755-3p
		hsa-miR-3945
		hsa-miR-4647
		hsa-miR-1283
		hsa-miR-5006-3p
		hsa-miR-1250-3p
		hsa-miR-8083
		hsa-miR-5195-3p
		hsa-miR-3691-3p
		hsa-miR-4684-3p
		hsa-miR-4658
		hsa-miR-6878-3p
		hsa-miR-6790-5p
		hsa-miR-153-5p
		hsa-miR-5694
		hsa-miR-205-3p
		hsa-miR-8066
		hsa-miR-145-5p
		hsa-miR-3529-3p
		hsa-miR-613
miRDB starBase	1	hsa-miR-873-5p
TargetScan starBase	35	hsa-miR-448
		hsa-miR-193b-3p
		hsa-miR-653-5p
		hsa-miR-584-5p
		hsa-miR-513b-5p
		hsa-miR-4739
		hsa-miR-582-5p
		hsa-miR-543
		hsa-miR-660-5p
		hsa-miR-520g-3p
		hsa-miR-2115-3p
		hsa-miR-193a-3p
		hsa-miR-361-5p
		hsa-miR-656-3p
		hsa-miR-498
		hsa-miR-374b-5p
		hsa-miR-654-3p
		hsa-miR-642a-5p
		hsa-miR-362-3p
		hsa-miR-494-3p
		hsa-miR-4756-5p
		hsa-miR-1321
		hsa-miR-329-3p
		hsa-miR-224-5p
		hsa-miR-520h
		hsa-miR-186-5p
		hsa-miR-577
		hsa-miR-495-3p
		hsa-miR-204-5p
		hsa-miR-338-3p
		hsa-miR-211-5p
		hsa-miR-574-5p
		hsa-miR-369-3p
		hsa-miR-410-3p
		hsa-miR-433-3p
DIANA	52	hsa-miR-656-5p
		hsa-miR-3977
		hsa-miR-875-5p
		hsa-miR-6860
		hsa-miR-4419a
		hsa-miR-4793-3p
		hsa-miR-661
		hsa-miR-6797-5p
		hsa-miR-6793-5p
		hsa-miR-4423-5p
		hsa-miR-4443
		hsa-miR-4512
		hsa-miR-6883-5p
		hsa-miR-3191-5p
		hsa-miR-4505
		hsa-miR-219b-5p
		hsa-miR-3135b
		hsa-miR-4451
		hsa-miR-1249-5p
		hsa-miR-6739-3p
		hsa-miR-4779
		hsa-miR-7156-5p
		hsa-miR-149-3p
		hsa-miR-6770-5p
		hsa-miR-4422
		hsa-miR-21-3p
		hsa-miR-3692-5p
		hsa-miR-513b-3p
		hsa-miR-767-3p
		hsa-miR-3116
		hsa-miR-4728-5p
		hsa-miR-6501-5p
		hsa-miR-4677-5p
		hsa-miR-7847-3p
		hsa-miR-3182
		hsa-miR-6867-3p
		hsa-miR-891a-3p
		hsa-miR-7856-5p
		hsa-miR-6133
		hsa-miR-6828-3p
		hsa-miR-1915-5p
		hsa-miR-4273
		hsa-miR-4713-5p
		hsa-miR-6131
		hsa-miR-6785-5p
		hsa-miR-412-3p
		hsa-miR-6783-3p
		hsa-miR-1910-3p
		hsa-miR-4780
		hsa-miR-558
		hsa-miR-4502
		hsa-miR-744-3p
miRDB	37	hsa-miR-3170
		hsa-miR-6506-3p
		hsa-miR-23a-3p
		hsa-miR-5009-3p
		hsa-miR-497-5p
		hsa-miR-4436a
		hsa-miR-6878-5p
		hsa-miR-103a-1-5p
		hsa-miR-10523-5p
		hsa-miR-4433a-5p
		hsa-miR-200c-5p
		hsa-miR-3161
		hsa-miR-3145-3p
		hsa-miR-549a-5p
		hsa-miR-15a-5p
		hsa-miR-3160-5p
		hsa-miR-23c
		hsa-miR-4698
		hsa-miR-23b-3p
		hsa-miR-6855-5p
		hsa-miR-8078
		hsa-miR-195-5p
		hsa-miR-6847-3p
		hsa-miR-6881-3p
		hsa-miR-424-5p
		hsa-miR-651-5p
		hsa-miR-15b-5p
		hsa-miR-550a-3p
		hsa-miR-6838-5p
		hsa-miR-5000-3p
		hsa-miR-1245b-3p
		hsa-miR-196a-1-3p
		hsa-miR-203a-3p
		hsa-miR-498-3p
		hsa-miR-6888-5p
		hsa-miR-10226
		hsa-miR-16-5p
TargetScan	351	hsa-miR-576-3p
		hsa-miR-3622b-3p
		hsa-miR-6756-3p
		hsa-miR-4802-3p
		hsa-miR-6876-3p
		hsa-miR-3681-5p
		hsa-miR-548ah-5p
		hsa-miR-92b-3p
		hsa-miR-16-1-3p
		hsa-miR-758-5p
		hsa-miR-3155a
		hsa-miR-4789-3p
		hsa-miR-6890-5p
		hsa-miR-5682
		hsa-miR-942-3p
		hsa-miR-4269
		hsa-miR-3622a-3p
		hsa-miR-6515-3p
		hsa-miR-3118
		hsa-miR-4531
		hsa-miR-5692a
		hsa-miR-6892-3p
		hsa-miR-4778-5p
		hsa-miR-138-1-3p
		hsa-miR-7162-5p
		hsa-miR-8060
		hsa-miR-4659a-3p
		hsa-miR-3662
		hsa-miR-8485
		hsa-miR-4640-5p
		hsa-miR-3140-3p
		hsa-miR-29b-2-5p
		hsa-miR-19b-1-5p
		hsa-miR-500a-5p
		hsa-miR-4667-3p
		hsa-miR-3122
		hsa-miR-4274
		hsa-miR-3150b-3p
		hsa-miR-3613-3p
		hsa-miR-510-5p
		hsa-miR-1180-5p
		hsa-miR-4726-5p
		hsa-miR-4650-3p
		hsa-miR-3976
		hsa-miR-4668-5p
		hsa-miR-516a-3p
		hsa-miR-6794-5p
		hsa-miR-363-3p
		hsa-miR-593-3p
		hsa-miR-3154
		hsa-miR-383-5p.2
		hsa-miR-548x-5p
		hsa-miR-4477a
		hsa-miR-3978
		hsa-miR-1238-5p
		hsa-miR-4799-5p
		hsa-miR-95-5p
		hsa-miR-655-3p
		hsa-miR-4528
		hsa-miR-223-3p
		hsa-miR-302c-5p
		hsa-miR-134-5p
		hsa-miR-3190-3p
		hsa-miR-7157-3p
		hsa-miR-7113-5p
		hsa-miR-766-3p
		hsa-miR-3908
		hsa-miR-4264
		hsa-miR-3117-3p
		hsa-miR-3065-3p
		hsa-miR-10a-3p
		hsa-miR-6505-5p
		hsa-miR-380-3p
		hsa-miR-943
		hsa-miR-3942-5p
		hsa-miR-3143
		hsa-miR-5688
		hsa-miR-4439
		hsa-miR-7111-3p
		hsa-miR-20a-3p
		hsa-miR-1915-3p
		hsa-miR-15b-3p
		hsa-miR-664b-3p
		hsa-miR-32-5p
		hsa-miR-8073
		hsa-miR-4645-3p
		hsa-miR-3938
		hsa-miR-7112-3p
		hsa-miR-1266-5p
		hsa-miR-6751-5p
		hsa-miR-6856-3p
		hsa-miR-6889-3p
		hsa-miR-195-3p
		hsa-miR-1303
		hsa-miR-6805-3p
		hsa-miR-623
		hsa-miR-548aj-5p
		hsa-miR-6074
		hsa-miR-4637
		hsa-miR-6871-3p
		hsa-miR-6803-5p
		hsa-miR-586
		hsa-miR-30b-3p
		hsa-miR-3692-3p
		hsa-miR-338-5p
		hsa-miR-1185-2-3p
		hsa-miR-5691
		hsa-miR-1470
		hsa-miR-4291
		hsa-miR-7977
		hsa-miR-5581-3p
		hsa-miR-7150
		hsa-miR-4659b-3p
		hsa-miR-6513-5p
		hsa-miR-5011-5p
		hsa-miR-618
		hsa-miR-6768-5p
		hsa-miR-3201
		hsa-miR-92a-3p
		hsa-miR-302f
		hsa-miR-6765-3p
		hsa-miR-3925-3p
		hsa-miR-627-3p
		hsa-miR-29a-5p
		hsa-miR-4533
		hsa-miR-3941
		hsa-miR-3689a-3p
		hsa-miR-3155b
		hsa-miR-30a-3p
		hsa-miR-26b-3p
		hsa-miR-4316
		hsa-miR-6715b-5p
		hsa-miR-5006-5p
		hsa-miR-6794-3p
		hsa-miR-1260a
		hsa-miR-5699-5p
		hsa-miR-5692c
		hsa-miR-3148
		hsa-miR-324-3p
		hsa-miR-1207-3p
		hsa-miR-125b-2-3p
		hsa-miR-548t-3p
		hsa-miR-4784
		hsa-miR-31-3p
		hsa-miR-3119
		hsa-miR-203a-3p.1
		hsa-miR-6780a-5p
		hsa-miR-7855-5p
		hsa-miR-504-3p
		hsa-miR-484
		hsa-miR-4758-5p
		hsa-miR-6715a-3p
		hsa-miR-1236-3p
		hsa-miR-96-3p
		hsa-miR-1913
		hsa-miR-4441
		hsa-miR-3658
		hsa-miR-197-5p
		hsa-miR-4633-5p
		hsa-miR-1324
		hsa-miR-494-5p
		hsa-miR-188-3p
		hsa-miR-4714-5p
		hsa-miR-3176
		hsa-miR-5697
		hsa-miR-502-5p
		hsa-miR-4519
		hsa-miR-6801-5p
		hsa-miR-3661
		hsa-miR-4791
		hsa-miR-4522
		hsa-miR-19a-5p
		hsa-miR-6779-5p
		hsa-miR-190b
		hsa-miR-3912-3p
		hsa-miR-495-5p
		hsa-miR-4759
		hsa-miR-3169
		hsa-miR-133a-5p
		hsa-miR-4756-3p
		hsa-miR-6501-3p
		hsa-miR-1260b
		hsa-miR-6757-3p
		hsa-miR-30e-3p
		hsa-miR-548ae-3p
		hsa-miR-323b-5p
		hsa-miR-4539
		hsa-miR-520f-5p
		hsa-miR-6835-5p
		hsa-miR-4318
		hsa-miR-2115-5p
		hsa-miR-1273g-3p
		hsa-miR-449b-3p
		hsa-miR-6857-3p
		hsa-miR-561-5p
		hsa-miR-3158-3p
		hsa-miR-4253
		hsa-miR-3913-5p
		hsa-miR-2681-5p
		hsa-miR-5096
		hsa-miR-592
		hsa-miR-4679
		hsa-miR-3189-5p
		hsa-miR-3614-5p
		hsa-miR-4653-5p
		hsa-miR-1294
		hsa-miR-545-3p
		hsa-miR-5696
		hsa-miR-3157-5p
		hsa-miR-548aa
		hsa-miR-5703
		hsa-miR-135b-5p
		hsa-miR-4323
		hsa-miR-516b-3p
		hsa-miR-548j-3p
		hsa-miR-5701
		hsa-miR-7110-3p
		hsa-miR-6752-5p
		hsa-miR-190a-3p
		hsa-miR-3132
		hsa-miR-4760-5p
		hsa-miR-5692b
		hsa-miR-3924
		hsa-miR-4691-3p
		hsa-miR-7114-3p
		hsa-miR-636
		hsa-miR-3689c
		hsa-miR-578
		hsa-miR-3138
		hsa-miR-6508-3p
		hsa-miR-4716-3p
		hsa-miR-6881-5p
		hsa-miR-25-5p
		hsa-miR-548am-3p
		hsa-miR-6754-5p
		hsa-miR-6826-3p
		hsa-miR-4524a-3p
		hsa-miR-4758-3p
		hsa-miR-4518
		hsa-miR-4538
		hsa-miR-1257
		hsa-miR-3609
		hsa-miR-7110-5p
		hsa-miR-1468-3p
		hsa-miR-19b-2-5p
		hsa-miR-221-5p
		hsa-miR-548ah-3p
		hsa-miR-567
		hsa-miR-4329
		hsa-miR-410-5p
		hsa-miR-4704-3p
		hsa-let-7f-2-3p
		hsa-miR-6761-5p
		hsa-miR-7844-5p
		hsa-miR-548ap-3p
		hsa-miR-597-5p
		hsa-miR-492
		hsa-miR-605-5p
		hsa-miR-4742-5p
		hsa-miR-4446-5p
		hsa-miR-4517
		hsa-miR-3127-3p
		hsa-miR-3133
		hsa-miR-6777-3p
		hsa-miR-5702
		hsa-miR-4696
		hsa-miR-6758-5p
		hsa-miR-4703-5p
		hsa-miR-3185
		hsa-miR-450a-1-3p
		hsa-miR-4270
		hsa-miR-3929
		hsa-miR-631
		hsa-miR-4705
		hsa-miR-2276-5p
		hsa-miR-3921
		hsa-miR-6737-3p
		hsa-miR-30d-3p
		hsa-miR-4774-5p
		hsa-miR-6764-5p
		hsa-miR-6079
		hsa-miR-6842-5p
		hsa-miR-144-3p
		hsa-miR-16-2-3p
		hsa-miR-3607-5p
		hsa-miR-4514
		hsa-miR-6856-5p
		hsa-miR-4662a-3p
		hsa-miR-4766-3p
		hsa-miR-190a-5p
		hsa-miR-3936
		hsa-miR-1273h-5p
		hsa-miR-374c-3p
		hsa-miR-218-5p
		hsa-miR-6820-3p
		hsa-miR-6845-3p
		hsa-miR-135a-5p
		hsa-miR-5583-3p
		hsa-miR-140-3p.1
		hsa-miR-3664-5p
		hsa-miR-6862-5p
		hsa-miR-4330
		hsa-miR-626
		hsa-miR-4501
		hsa-miR-3136-5p
		hsa-miR-5689
		hsa-miR-887-5p
		hsa-miR-374c-5p
		hsa-miR-6772-3p
		hsa-miR-4251
		hsa-miR-4639-3p
		hsa-miR-6165
		hsa-miR-7158-3p
		hsa-miR-4506
		hsa-miR-579-3p
		hsa-miR-4530
		hsa-miR-548f-5p
		hsa-miR-6849-5p
		hsa-miR-6866-5p
		hsa-miR-6507-5p
		hsa-miR-3156-3p
		hsa-miR-25-3p
		hsa-miR-4516
		hsa-miR-367-3p
		hsa-miR-3688-3p
		hsa-miR-548aq-3p
		hsa-miR-3922-3p
		hsa-miR-218-2-3p
		hsa-miR-2054
		hsa-miR-4434
		hsa-miR-1909-5p
		hsa-miR-4436b-5p
		hsa-miR-3659
		hsa-miR-4692
		hsa-miR-7850-5p
		hsa-miR-3164
		hsa-miR-877-3p
		hsa-miR-5008-3p
		hsa-miR-3190-5p
		hsa-miR-1185-1-3p
		hsa-miR-548g-5p
		hsa-miR-552-5p
		hsa-miR-5591-3p
		hsa-miR-6124
		hsa-miR-3689b-3p
		hsa-miR-4453
		hsa-miR-891b
		hsa-miR-6830-5p
		hsa-miR-5700
		hsa-miR-4643
		hsa-miR-8084
starBase	43	hsa-miR-17-5p
		hsa-miR-589-5p
		hsa-miR-624-3p
		hsa-miR-675-3p
		hsa-miR-1269a
		hsa-miR-146a-5p
		hsa-miR-1179
		hsa-miR-138-5p
		hsa-miR-19a-3p
		hsa-miR-1301-3p
		hsa-miR-342-3p
		hsa-miR-19b-3p
		hsa-miR-371a-3p
		hsa-miR-519d-3p
		hsa-miR-641
		hsa-miR-582-3p
		hsa-miR-20b-5p
		hsa-miR-106b-5p
		hsa-miR-26b-5p
		hsa-miR-432-5p
		hsa-miR-20a-5p
		hsa-miR-106a-5p
		hsa-miR-1297
		hsa-miR-221-3p
		hsa-miR-1252-5p
		hsa-miR-1270
		hsa-miR-153-3p
		hsa-miR-146b-5p
		hsa-miR-620
		hsa-miR-5047
		hsa-miR-488-3p
		hsa-miR-26a-5p
		hsa-miR-3666
		hsa-miR-93-5p
		hsa-miR-485-5p
		hsa-miR-122-5p
		hsa-miR-382-5p
		hsa-miR-340-5p
		hsa-miR-409-3p
		hsa-miR-944
		hsa-miR-346
		hsa-miR-130a-3p
		hsa-miR-552-3p
